# Supplementary material for: Mining of linear B cell epitopes of SARS-CoV-2 ORF8 protein from COVID-19 patients
Source: Emerg Microbes Infect. 2021 Jun 3;10(1):1016–23. doi: 10.1080/22221751.2021.1931465 (PMC8186430; doi:10.1080/22221751.2021.1931465)
Supplement: Table_S2_clean.xlsx [file TEMI_A_1931465_SM0263.xlsx]

## Sheet: peptide ELISA results
	Healthy donor (O.D. 450nm) values (peptide ELISA)
	peptide 1	peptide 2	peptide 3	peptide 4	peptide 5	peptide 6	peptide 7	peptide 8	peptide 9	peptide 10	peptide 11	peptide 12	peptide 13	peptide 14	peptide 15	peptide 16	peptide 17	peptide 18	peptide 19	peptide 20	peptide 21	peptide 22	peptide 23
1	0.3301	0.4758	0.458	0.3167	0.2866	0.3095	0.5821	0.4576	0.2166	0.2432	0.2463	0.2547	0.3857	0.4565	0.5736	0.6192	0.4685	0.4364	0.4658	0.4671	0.473	0.3517	0.3907
2	0.552	0.5168	0.528	0.4474	0.4629	0.4965	0.5367	0.5823	0.2315	0.2615	0.3758	0.3933	0.4157	0.5232	0.5176	0.6298	0.4791	0.4313	0.4902	0.4755	0.5104	0.4745	0.4439
3	0.5876	0.5662	0.5428	0.4628	0.4112	0.5456	0.6873	0.5767	0.4471	0.2748	0.2666	0.3767	0.4322	0.4403	0.3568	0.5506	0.4253	0.4053	0.4268	0.4693	0.5	0.3889	0.3785
4	0.3783	0.3155	0.223	0.1896	0.1436	0.1848	0.3473	0.251	0.1678	0.1411	0.0954	0.1192	0.2865	0.2977	0.222	0.5861	0.1995	0.2613	0.2951	0.2519	0.3145	0.2592	0.2077
5	0.2613	0.2524	0.2217	0.204	0.1562	0.2147	0.3559	0.2706	0.1482	0.0982	0.0769	0.2232	0.2189	0.1829	0.5582	0.468	0.1811	0.2164	0.2369	0.2217	0.2122	0.2381	0.174
6	0.4727	0.5153	0.6035	0.5592	0.4412	0.5454	0.9009	0.4028	0.236	0.1972	0.2609	0.4373	0.5741	0.5533	0.4176	0.6432	0.4161	0.4925	0.4277	0.4668	0.5573	0.4522	0.3927
7	0.5431	0.3978	0.4098	0.4077	0.2947	0.2936	0.4721	0.4047	0.2327	0.1834	0.1564	0.159	0.3364	0.4612	0.6845	0.4937	0.2782	0.3437	0.2819	0.321	0.2966	0.2637	0.2579
8	0.4257	0.5241	0.6489	0.4909	0.4214	0.3833	0.5874	0.4596	0.3524	0.2742	0.3678	0.4241	0.315	0.4794	0.3917	0.4076	0.414	0.5382	0.581	0.3215	0.5312	0.5628	0.5047
9	0.4271	0.3908	0.3729	0.3154	0.5332	0.2888	0.4226	0.3084	0.1621	0.1847	0.1351	0.1957	0.2129	0.3173	0.315	0.6862	0.3066	0.3459	0.4126	0.214	0.2833	0.3293	0.2367
10	0.3267	0.2609	0.2739	0.1762	0.249	0.2198	0.3618	0.2562	0.2641	0.101	0.1263	0.1839	0.2527	0.3183	0.3903	0.3831	0.207	0.2335	0.2129	0.2048	0.1686	0.1794	0.1517
11	0.3167	0.2614	0.1805	0.1716	0.1594	0.1643	0.4712	0.2409	0.1853	0.1844	0.1688	0.36	0.3542	0.3405	0.2815	0.4284	0.2272	0.2403	0.3265	0.3901	0.2766	0.266	0.2418
12	0.5134	0.263	0.266	0.302	0.1848	0.2563	0.4417	0.3956	0.2835	0.3329	0.1863	0.3962	0.2086	0.2385	0.21	0.4301	0.3175	0.2963	0.4534	0.2212	0.338	0.3766	0.3475
13	0.3466	0.2121	0.172	0.2342	0.1996	0.1929	0.363	0.2299	0.1457	0.1797	0.1463	0.1766	0.2985	0.3317	0.3604	0.3903	0.1969	0.1837	0.2636	0.3613	0.2247	0.2208	0.2152
14	0.624	0.3552	0.3001	0.3192	0.2613	0.2801	0.4662	0.3821	0.3171	0.2794	0.216	0.2776	0.2579	0.3348	0.3015	0.4417	0.2512	0.2929	0.3966	0.3249	0.3086	0.3476	0.335
15	0.3045	0.2486	0.2145	0.1905	0.182	0.228	0.4459	0.2895	0.3093	0.2038	0.1813	0.6139	0.6835	0.2512	0.3055	0.5974	0.2309	0.2719	0.2855	0.2163	0.3853	0.2867	0.2799
16	0.3069	0.2662	0.2697	0.246	0.216	0.236	0.3219	0.2305	0.1662	0.1232	0.1487	0.2652	0.278	0.3492	0.3384	0.3594	0.202	0.2433	0.2252	0.238	0.2131	0.1865	0.1755
17	0.3321	0.322	0.327	0.2799	0.2286	0.3292	0.451	0.2722	0.1583	0.162	0.1662	0.1932	0.2503	0.1576	0.1679	0.4532	0.2203	0.2256	0.2426	0.1075	0.3144	0.2259	0.2334
18	0.2099	0.1782	0.1667	0.1822	0.0987	0.1246	0.2032	0.1366	0.0934	0.0832	0.0652	0.0727	0.1167	0.1123	0.1111	0.2327	0.1139	0.103	0.1281	0.1509	0.1011	0.1036	0.1174
19	0.1673	0.1209	0.1419	0.4493	0.0905	0.1276	0.1444	0.129	0.1466	0.0846	0.1226	0.3252	0.1825	0.2079	0.2197	0.1354	0.1119	0.0933	0.1043	0.1627	0.1186	0.0913	0.117
20	0.2877	0.158	0.1701	0.1285	0.1322	0.1384	0.3238	0.2632	0.2339	0.1178	0.1254	0.1368	0.2199	0.2313	0.2676	0.265	0.117	0.1216	0.1936	0.2747	0.1814	0.1717	0.1477
21	0.2557	0.244	0.2788	0.2139	0.2115	0.2463	0.338	0.2037	0.1798	0.1641	0.1896	0.2216	0.1321	0.1629	0.1715	0.293	0.1869	0.1921	0.2137	0.138	0.2297	0.2559	0.2491
22	0.2698	0.1637	0.1901	0.141	0.1854	0.1398	0.2009	0.2041	0.1283	0.1048	0.0924	0.092	0.2123	0.2609	0.3071	0.2179	0.1039	0.1217	0.1452	0.261	0.1394	0.1429	0.1403
23	0.2692	0.2671	0.5877	0.2094	0.221	0.2405	0.3159	0.3026	0.1967	0.1622	0.193	0.2032	0.2168	0.2981	0.3538	0.537	0.2047	0.22	0.2349	0.201	0.1767	0.2025	0.1766
24	0.277	0.2675	0.2576	0.1956	0.1844	0.2309	0.5071	0.2283	0.1286	0.1374	0.1471	0.1662	0.1772	0.2103	0.2615	0.8378	0.2122	0.2249	0.2328	0.2352	0.2208	0.2133	0.1668
25	0.3518	0.2838	0.2493	0.2189	0.207	0.1722	0.2807	0.1943	0.1521	0.1281	0.2679	0.1246	0.1212	0.1149	0.1403	0.302	0.1467	0.1589	0.2044	0.0994	0.2124	0.196	0.1556
26	0.1402	0.1156	0.1009	0.0995	0.0836	0.1216	0.1354	0.1393	0.1542	0.1024	0.0803	0.097	0.3135	0.3632	0.3744	0.2321	0.1113	0.1357	0.1297	0.3121	0.2415	0.1005	0.1275
27	0.3165	0.3701	0.3331	0.3019	0.4786	0.3377	0.4452	0.2778	0.1904	0.2535	0.2613	0.2651	0.159	0.1792	0.1754	0.4021	0.1469	0.3433	0.295	0.1778	0.3123	0.3158	0.2893
28	0.2451	0.2127	0.1878	0.1852	0.1477	0.1746	0.1881	0.182	0.1398	0.1303	0.1432	0.1469	0.3115	0.3242	0.3334	0.2192	0.2551	0.1315	0.1714	0.2867	0.1425	0.154	0.1611
29	0.2939	0.3106	0.3276	0.259	0.2775	0.3163	0.4576	0.2906	0.1203	0.1785	0.2329	0.2476	0.3454	0.3757	0.3431	0.4029	0.2705	0.2706	0.2388	0.289	0.3126	0.2996	0.3055
30	0.3931	0.2885	0.2559	0.2603	0.2186	0.2317	0.3742	0.2675	0.1714	0.1776	0.1661	0.5006	0.393	0.4837	0.398	0.5281	0.2451	0.2583	0.2901	0.3555	0.2758	0.2028	0.1768
31	0.757	0.5118	0.3755	0.3114	0.2628	0.2818	0.4673	0.4454	0.3118	0.2211	0.1598	0.1267	0.6283	0.642	0.6294	0.5955	0.4418	0.2681	0.3544	0.5495	0.3872	0.2873	0.2349
32	0.8213	0.6428	0.5439	0.5228	0.4464	0.5085	0.5909	0.5823	0.31	0.3276	0.342	0.2813	0.6306	0.6404	0.791	0.6474	0.3999	0.4689	0.557	0.489	0.4693	0.4064	0.3825
33	0.72	0.6292	0.6853	0.4908	0.5677	0.5145	0.333	0.3524	0.3153	0.2564	0.4003	0.3444	0.3534	0.3488	0.2756	0.4063	0.2147	0.3987	0.4758	0.2696	0.5002	0.5708	0.5169
34	0.5952	0.385	0.4539	0.3689	0.2389	0.2125	0.6202	0.3172	0.1732	0.1263	0.113	0.1294	0.3333	0.4101	0.3766	0.3876	0.2228	0.1974	0.2739	0.3679	0.2689	0.1994	0.2148
35	0.4875	0.2753	0.3888	0.3483	0.3727	0.3266	0.3048	0.2377	0.2981	0.1877	0.1286	0.1647	0.8979	0.227	0.3354	0.3858	0.1748	0.2713	0.2502	0.26	0.266	0.271	0.2476
36	0.361	0.3401	0.2648	0.1843	0.1758	0.1794	0.275	0.2428	0.1612	0.1182	0.1076	0.2816	0.3595	0.2882	0.3173	0.2696	0.1699	0.1881	0.2743	0.2827	0.2607	0.198	0.1708
37	0.5071	0.5908	0.4219	0.2028	0.1685	0.1724	0.7233	0.4416	0.179	0.12	0.0748	0.1624	0.4244	0.5072	0.5615	1.0309	0.3201	0.1606	0.1666	0.3431	0.1675	0.109	0.0761
38	0.7781		0.4458	0.2915	0.3283	0.3262			0.18	0.1966	0.0688	0.2011						0.2121	0.2193		0.3603	0.2615	0.3915
39	0.2065	0.2267	0.1991	0.187	0.1624	0.169	0.321	0.183	0.1534	0.1414	0.1326	0.3503	0.211	0.2361	0.2316	0.2901	0.1731	0.1957	0.2224	0.2061	0.1967	0.2055	0.2391
40	0.1551	0.1135	0.1291	0.082	0.0643	0.0844	0.1068	0.086	0.062	0.0554	0.0442	0.1279	0.1571	0.1143	0.1241	0.168	0.0733	0.0931	0.1238	0.1194	0.0792	0.1097	0.1097
41	0.1982	0.1603	0.1352	0.1181	0.1498	0.119	0.1007	0.1247	0.0857	0.0482	0.057	0.0983	0.191	0.175	0.1402	0.1517	0.0997	0.1055	0.1305	0.132	0.0924	0.1489	0.1236
42	0.1671	0.1287	0.1073	0.0882	0.079	0.068	0.1183	0.1451	0.0915	0.0666	0.0357	0.1045	0.1408	0.1483	0.1129	0.1312	0.1015	0.1067	0.1302	0.142	0.0751	0.0909	0.0824
43	0.2767	0.2151	0.1926	0.1828	0.1447	0.136	0.1365	0.1819	0.1306	0.1174	0.0821	0.1581	0.2552	0.2023	0.1514	0.1938	0.1328	0.149	0.2138	0.2024	0.1552	0.1731	0.1749
44	0.2721	0.1749	0.1789	0.1565	0.125	0.1033	0.1283	0.1356	0.2173	0.1055	0.073	0.1324	0.229	0.1716	0.1398	0.1831	0.1074	0.1199	0.172	0.1859	0.1216	0.1347	0.1215
mean	0.382475	0.314395	0.313225	0.265759	0.242152	0.249377	0.380363	0.28617	0.198375	0.166764	0.164264	0.234373	0.313342	0.313244	0.326423	0.418935	0.229751	0.244739	0.276602	0.27364	0.272111	0.250591	0.235995
SD	0.174884	0.145633	0.155573	0.123415	0.128303	0.124087	0.180852	0.12676	0.0805206	0.070973	0.0907232	0.12269	0.164146	0.140115	0.159674	0.195604	0.110366	0.115439	0.122368	0.113846	0.130341	0.118646	0.111795
mean + 2SD	0.732243	0.605662	0.624371	0.512589	0.498759	0.497552	0.742066	0.53969	0.359416	0.30871	0.34571	0.479754	0.641634	0.593474	0.645771	0.810143	0.450483	0.475616	0.521339	0.501332	0.532794	0.487883	0.459585
	COVID-19 patients (O.D. 450nm) values (peptide ELISA)
	peptide 1	peptide 2	peptide 3	peptide 4	peptide 5	peptide 6	peptide 7	peptide 8	peptide 9	peptide 10	peptide 11	peptide 12	peptide 13	peptide 14	peptide 15	peptide 16	peptide 17	peptide 18	peptide 19	peptide 20	peptide 21	peptide 22	peptide 23
1	1.846	1.4624	1.3367	2.7899	0.8637	0.8632	1.0685	1.0747	0.8445	0.5747	0.4108	0.8451	1.4138	1.1791	1.1507	1.1765	0.8502	0.8258	1.0087	0.865	0.7645	0.764	0.6749
2	1.7313	1.5593	1.5555	0.8606	0.6503	0.8441	1.2844	1.3594	0.6258	0.5935	0.3214	0.4197	1.5444	1.2028	1.4462	1.7076	0.8953	0.9815	1.2547	1.1782	1.3459	1.1539	0.8255
3	1.7331	1.3713	1.0306	0.8584	0.6937	0.619	1.4284	1.2097	1.025	0.7701	0.4706	0.589	1.058	1.1824	1.4796	1.5542	0.9342	0.9957	1.3395	1.1561	1.1863	0.9134	0.7697
4	1.617	1.4402	1.309	2.3083	1.1823	1.0584	1.6641	1.5109	0.9147	0.7126	0.4871	0.4793	1.0076	1.4819	1.5446	1.5765	0.8899	1.0915	1.5202	1.1751	1.1193	0.9819	0.7866
5	1.4048	1.6968	1.3775	1.1897	0.8032	1.0139	1.6141	1.3836	1.1356	0.8106	0.4929	0.6063	1.2135	1.0817	1.4902	1.5217	0.9015	1.2277	1.4506	1.2918	1.4259	1.1033	0.848
6	1.4436	1.0292	1.147	0.831	0.5869	0.7789	1.5274	1.1924	0.769	0.4909	0.2806	0.5195	0.7868	0.8823	1.554	1.6388	0.5534	0.7802	1.1755	0.9813	1.216	1.0219	0.8816
7	1.4824	1.2758	1.4251	0.5689	0.5552	0.702	1.1096	1.3115	0.7438	0.3968	0.4188	0.3196	1.0088	0.9271	1.2164	1.5027	0.7446	0.5975	0.9311	0.8676	0.9139	0.4916	0.4926
8	1.8292	0.9795	0.883	0.7046	0.5409	0.5826	0.7401	1.0376	0.5373	0.4388	0.3334	0.3595	0.7595	0.8544	1.084	0.6883	0.5416	0.5615	0.7542	0.8899	0.6494	0.3893	0.4637
9	1.6864	1.2798	0.8886	0.6699	0.6356	0.6461	1.4095	1.5373	0.5894	0.6813	0.2673	0.3628	1.125	0.8755	1.2874	1.2266	0.7401	0.7165	0.8859	0.9583	0.9125	0.6709	0.4787
10	1.5787	1.2527	0.9772	0.634	0.6506	0.5962	1.041	1.2854	0.5897	0.4408	0.2627	0.3387	0.8038	0.9351	1.2276	1.1852	0.6014	0.6685	0.7812	0.6534	0.5877	0.621	0.53
11	1.8471	1.0453	1.0556	0.6839	0.6748	0.7401	1.207	1.0965	0.7728	0.5363	0.3563	0.4981	0.9883	0.966	1.1025	1.2633	0.675	0.8559	1.0026	0.7588	0.964	0.6625	0.5383
12	1.0518	0.7853	0.7893	0.6911	0.5319	0.5378	0.8133	0.8042	0.5838	0.4014	0.2632	0.3205	0.7851	0.6873	0.8188	0.9593	0.4946	0.5563	0.7003	0.6405	0.6378	0.3644	0.4367
13	1.0795	0.8992	0.9735	0.6272	0.494	0.6487	1.1247	0.9859	0.5937	0.4168	0.2563	0.3635	0.873	0.9029	0.8366	1.3439	0.5199	0.6387	0.7528	0.5716	0.7051	0.397	0.4531
14	0.9966	0.7927	0.8328	0.5412	0.462	0.4727	0.786	0.4775	0.43	0.4413	0.27	0.3166	1.0185	0.7625	0.7797	1.5358	0.5244	0.5011	0.7204	0.5451	0.5398	0.4991	0.4198
15	1.0519	0.8934	0.716	0.5829	0.4549	0.5336	0.7437	0.5257	0.3936	0.3588	0.2656	0.2961	0.6514	0.5389	0.9409	1.051	0.386	0.5135	0.6685	0.8016	0.5123	0.5174	0.4128
16	0.8739	0.6676	0.4968	0.441	0.3656	0.4589	0.5902	0.323	0.2695	0.2231	0.2107	0.2503	0.7603	0.5375	0.7183	0.8311	0.3008	0.3871	0.4293	0.355	0.4913	0.5166	0.3752
17	0.9812	0.5828	0.9703	0.4678	0.4971	0.5133	1.0524	0.653	0.3224	0.4733	0.3108	0.3072	0.8559	0.8064	1.0238	1.2401	0.41	0.4759	0.8355	0.601	0.7256	0.3415	0.4425
18	1.2438	0.7561	1.2025	0.5853	0.4449	0.5424	1.0137	0.8573	0.6432	0.3953	0.1374	0.1916	0.6379	0.6218	0.7995	1.2212	0.5944	0.6725	1.0082	0.475	0.8496	0.5719	0.5233
19	1.402	1.0346	1.0615	0.6656	0.4914	0.6569	1.3069	0.9194	0.4831	0.3796	0.3255	0.2465	0.4687	0.8141	0.8949	1.1948	0.497	0.5613	0.6872	0.5102	0.8875	0.6554	0.6843
20	1.3566	0.6978	0.5415	0.341	0.4154	0.588	0.7442	0.6476	0.6557	0.3795	0.3104	0.3856	0.9313	0.6088	0.8799	0.7808	0.4513	0.5139	0.424	0.5054	0.5905	0.373	0.4337
21	1.2759	0.7908	0.6839	0.6289	0.4356	0.5387	0.7399	0.7646	0.5561	0.3897	0.3945	0.4725	0.654	0.7755	0.8534	0.9183	0.5128	0.5254	0.6329	0.6373	0.6308	0.7775	0.4173
22	1.1979	0.5321	0.5893	0.2842	0.2116	0.32	0.5642	0.7272	0.4532	0.1772	0.1226	0.1919	0.7165	0.4204	0.6645	0.6959	0.2337	1.2015	0.4635	0.2475	0.4762	0.2397	0.2243
23	0.9085	0.5268	0.6685	0.4475	0.366	0.3892	0.7389	0.6607	0.3906	0.3315	0.1905	0.1555	0.9315	0.537	0.9122	1.0194	0.3652	0.3262	0.6707	0.2821	0.3316	0.6146	0.4608
24	1.6614	0.743	0.6127	0.43	0.315	0.3871	0.6827	0.7034	0.4828	0.2934	0.2342	0.2281	0.8427	0.6363	0.895	0.7716	0.3248	0.3239	0.7014	0.4633	0.5167	0.3919	0.3366
25	1.4645	0.7931	1.6902	0.5279	0.3591	0.387	0.6687	0.9699	0.6137	0.287	0.2884	0.1697	1.4436	0.6498	0.9104	0.8478	0.352	0.4495	0.6754	0.5035	0.6275	0.4231	0.3126
26	1.1235	0.7522	0.5508	0.4155	0.3721	0.3795	0.5466	0.7897	0.3269	0.2156	0.1783	0.166	0.6522	0.4837	0.8071	0.652	0.2649	0.2895	0.4404	0.4691	0.4258	0.3678	0.3419
27	0.7686	0.6291	1.7507	0.5115	0.3848	0.4517	1.0079	0.6791	0.5181	0.2734	0.1915	0.5701	0.6807	0.4892	0.8647	0.9732	0.4011	0.5061	0.6819	0.5339	0.5506	0.3791	0.3047
28	1.067	0.6498	0.7767	0.4835	0.4418	0.4992	1.07	0.9261	0.4525	0.31	0.2616	0.3326	0.6306	0.6017	0.7461	0.9347	0.4281	0.4819	0.7628	0.5534	0.508	0.3927	0.3732
29	1.9664	0.927	1.2127	0.6555	0.5922	0.6143	0.9836	1.0278	0.5337	0.4634	0.4166	0.4657	0.8797	0.6245	0.8021	0.9389	0.5479	0.6416	0.685	0.6668	0.6575	0.5324	0.6051
30	2.0573	0.7895	0.962	0.5466	0.5032	0.5228	0.7767	0.798	0.5079	0.4238	0.3011	0.3308	0.8391	0.6191	0.7923	0.6724	0.881	1.1186	0.5185	0.5402	0.3898	0.5163	0.6878
31	1.3081	1.0849	0.9646	0.6768	0.5709	0.7547	1.5896	0.9596	0.5174	0.298	0.2498	0.4034	0.7651	0.9073	1.3791	1.1393	0.6255	0.7136	1.0735	0.8837	0.7815	0.472	0.4062
32	1.1003	0.7444	0.7911	0.5418	0.3771	0.5016	0.7901	0.502	0.2925	0.2384	0.1884	0.1239	0.5268	0.5633	0.8619	0.8272	0.4157	0.4883	0.5669	0.4981	0.4869	0.3763	0.276
33	0.9086	0.8846	0.7012	0.5036	0.3811	0.4534	0.8388	0.6088	0.298	0.2336	0.1632	0.1481	0.5528	0.6358	0.9432	1.0037	0.4372	0.5694	0.6222	0.5235	0.6759	0.4446	0.329
34	0.3263	0.241	0.2083	0.1656	0.1592	0.1436	0.1778	0.2337	0.1536	0.1463	0.1509	0.1682	0.216	0.1923	0.1937	0.2371	0.1358	0.1662	0.1965	0.1848	0.1706	0.2076	0.1774
35	0.2545	0.1564	0.1071	0.0858	0.0683	0.1191	0.1279	0.2119	0.069	0.0727	0.0398	0.0899	0.1756	0.1491	0.1218	0.1562	0.072	0.0959	0.1491	0.0868	0.0855	0.0968	0.0798
36	0.2983	0.3081	0.2335	0.1845	0.1318	0.1413	0.199	0.6266	0.1349	0.1263	0.0854	0.1465	0.2495	0.249	0.2548	0.364	0.1283	0.1733	0.2015	0.2429	0.2183	0.2575	0.1444
37	0.2151	0.1334	0.1231	0.097	0.0858	0.0889	0.1073	0.1245	0.0798	0.0642	0.0558	0.1402	0.1402	0.1216	0.1054	0.144	0.0876	0.0728	0.1055	0.103	0.0634	0.0759	0.0676
38	0.2708	0.1878	0.1456	0.1357	0.4127	0.102	0.1133	0.1383	0.0909	0.0613	0.0469	0.1329	0.1927	0.146	0.1255	0.2976	0.0863	0.0872	0.135	0.1305	0.0905	0.1062	0.101
39	0.216	0.173	0.1315	0.1281	0.0806	0.0776	0.1408	0.2842	0.0879	0.062	0.0505	0.0741	0.293	0.1739	0.1581	0.2117	0.0806	0.0838	0.1432	0.1267	0.1175	0.1295	0.0994
40	0.1986	0.1311	0.1197	0.1028	0.0638	0.0579	0.0864	0.1152	0.0799	0.0456	0.0373	0.0715	0.1252	0.1172	0.0885	0.1337	0.0616	0.0651	0.1033	0.0932	0.0758	0.0857	0.0696
